# Supplementary material for: Biotransformation of the Mycotoxin Deoxynivalenol in Fusarium Resistant and Susceptible Near Isogenic Wheat Lines
Source: PLoS One. 2015 Mar 16;10(3):e0119656. doi: 10.1371/journal.pone.0119656 (PMC4361057; doi:10.1371/journal.pone.0119656)
Supplement: S1 Table — (TXT) [file pone.0119656.s001.txt]

Genotype	Sampling time after treatment (h)	Biological replicate	DON-Glc_Na+	DON-AcGlc	DON-S-Cys_H+	DON-MalGlc_Na+	DON-GSH_H+	DON-Hexitol_Na+	DON-S-Cys-Gly_H+	DON-GSH_2_H+	DON_Na+
CM	0	WH1	0	0	0	0	0	0	0	0	64673088.5433
CM	0	WH2	0	0	0	0	0	0	0	0	72078263.9461
CM	0	WH3	61793.8713643	0	0	0	0	0	0	0	66956075.2353
CM	0	WH4	0	0	0	0	0	0	0	0	55368456.4191
CM	0	WH5	0	0	0	0	912.372947322	0	0	45466.9529198	65169080.8884
CM	12	WH1	52184352.1477	419199.326388	1673163.43233	2882310.3324	5603921.16363	376905.175752	7638167.07675	289907.535709	58085192.3488
CM	12	WH2	46268462.6515	223530.160008	877686.93408	1990740.80954	3892863.54316	320306.469975	4682964.84247	218270.402455	43864979.7772
CM	12	WH3	49479664.7201	340968.765105	1440603.09904	2174930.7602	5221143.26298	454263.387683	5194002.55526	210967.517573	41893753.7965
CM	12	WH4	38803774.5663	239476.303565	975239.400747	2188230.07512	4440161.79682	270849.268584	4515628.603	186264.654035	44594827.7074
CM	12	WH5	48033668.539	398712.979359	1613496.71147	2282003.53435	6544859.59838	396999.910329	6664383.64904	344838.592	47379395.321
CM	24	WH1	67467969.2777	430240.630293	3173527.84179	4992671.68756	4880460.93356	815293.342654	8683208.54527	300968.884446	25160469.546
CM	24	WH2	84205644.1629	1036137.5378	4536784.19361	7558858.29545	7452373.97682	1207119.2633	12209203.8179	385162.462576	20480851.7415
CM	24	WH3	74224408.1143	725591.764452	3898373.37284	8281072.64271	5327972.70913	1011685.98901	10006997.9848	266574.542627	11321819.1886
CM	24	WH4	62200806.9131	371084.991486	2798614.76121	5754462.12051	5639561.57933	723667.963174	7134538.43995	267998.622279	20543846.955
CM	24	WH5	63751754.7456	340193.862642	2461296.38622	4259730.68769	2938578.4309	558501.571818	6390965.57602	232214.973547	21578387.6078
CM	48	WH1	74844196.4384	763501.164602	5398819.16192	7859470.56352	4158580.30917	776041.083417	7708154.67436	418836.382854	5582944.81113
CM	48	WH2	67594410.5308	398868.818776	5211022.19999	6759027.89448	3142915.34974	780738.250942	6029693.25217	276572.116915	5923951.09529
CM	48	WH3	67274367.095	274901.622143	3853516.02637	6556237.30149	2465066.84102	548611.403448	4414134.39331	273408.723169	10190346.9593
CM	48	WH4	65266249.2251	312567.598672	3832428.35186	7542541.26156	2193904.0485	624767.133639	4773623.55096	297592.035034	10187842.6976
CM	48	WH5	89302257.2957	805701.743047	8396735.70846	12973168.0422	5992592.55638	1415304.8567	11494898.9477	411789.744474	5934537.53564
CM	96	WH1	78064225.9261	405255.165946	8023588.50894	10727303.2744	1119631.38063	660443.068599	2552825.94405	186474.379574	3904891.58218
CM	96	WH2	69884407.1446	455575.04535	7445647.76057	9858051.54124	1049907.86904	700686.707798	2397406.83825	177449.464246	4314679.3354
CM	96	WH3	79544474.0958	485267.737373	9139070.76454	10539662.6749	1761743.61377	569923.043909	4273983.02178	362708.724467	3151930.9869
CM	96	WH4	47234967.5603	155799.448248	1712109.97456	4346004.9783	313974.511158	280158.881725	598667.587115	100729.75412	7069213.31366
CM	96	WH5	73565548.8854	299508.236746	5732532.6473	7175443.10253	964326.859083	536930.732575	2329764.72911	149740.839467	6619747.02569
C1	0	WH1	0	0	0	0	0	0	0	0	56679712.6393
C1	0	WH2	84012.0712795	0	0	0	0	0	0	0	37424829.9363
C1	0	WH3	55020.731189	0	0	0	0	0	0	0	43364009.3075
C1	0	WH4	0	0	0	0	0	0	0	0	52354618.2717
C1	0	WH5	0	0	0	0	0	0	0	0	35556714.3867
C1	12	WH1	16333839.702	311135.977317	700713.377942	954688.969977	6910502.18067	119129.712004	5528707.14979	192446.348635	43321068.8492
C1	12	WH2	14115827.7354	264292.461822	627018.088685	618675.845824	9344612.4535	0	5579724.93061	228720.586696	47465685.7253
C1	12	WH3	10245422.809	162139.639727	595451.12778	294942.742129	5313194.19806	0	3273356.76264	199941.615479	40409573.9125
C1	12	WH4	16081537.1979	428899.260876	603967.901254	1116843.88931	6863006.01532	90438.6912856	3895351.45648	320654.349194	49417221.9457
C1	12	WH5	15090615.768	347775.895293	502437.92556	907164.570707	6175745.38345	101203.797813	3605829.70824	254050.477811	41499877.5219
C1	24	WH1	57963897.6019	971420.004369	1611051.66323	4624623.17499	7077569.23692	817647.408522	7149442.59091	254069.30274	14154653.7124
C1	24	WH2	27996013.5406	479031.37841	1358063.72416	3511385.17071	8019113.93442	285436.751848	7318512.73452	343669.042553	19427277.5872
C1	24	WH3	32501354.0477	726336.916295	1649132.17393	3190121.60818	8857005.3372	447316.74844	7609441.42372	271010.281377	20653142.5041
C1	24	WH4	34769615.1594	1065880.7143	2064169.01431	4294356.551	11727038.6098	415262.222459	9367012.90223	601131.764336	27700408.3686
C1	24	WH5	40465339.8881	604947.761359	2380247.81295	4017973.44098	10825798.8246	449226.583336	12448809.1381	456419.140101	29304193.2048
C1	48	WH1	81372208.1525	2121383.26414	7645615.43079	9501391.18917	24666392.257	1998429.10598	26411249.0479	1157882.49037	21171313.8954
C1	48	WH2	66317763.6272	2121870.92749	6130593.64621	5942094.59004	20857964.6672	1424707.58122	21018315.3711	1224596.98568	14015962.276
C1	48	WH3	77166335.92	1689002.37393	5018663.03587	7261331.82332	12914040.173	1744438.95093	16160721.0422	886816.17682	10200518.963
C1	48	WH4	88159860.2587	1297463.05187	4814563.09571	9288910.06792	10892492.8637	1640368.2104	13186892.2947	707049.59362	10586120.3261
C1	48	WH5	70892514.5903	1761530.20173	4931924.95757	6180760.07374	13753323.1184	1468914.57201	14440047.7492	683551.13939	6506399.04613
C1	96	WH1	85637233.1114	2445940.96305	12527217.3128	11014429.7286	13652155.0356	2725257.96813	22898608.5061	1719417.41504	4626394.26275
C1	96	WH2	85364126.2836	1085265.01612	8241812.26214	11540280.7578	4651585.64748	1174280.84931	8976912.81202	940879.403897	2278503.05778
C1	96	WH3	79189689.6675	1146492.93868	7892173.1171	9620306.56456	4783531.45043	1585675.62269	10150929.0871	625716.26623	2153651.03943
C1	96	WH4	72677516.8173	1648300.28692	8936786.95781	8532159.34398	13452836.4805	1710693.26363	17758479.2368	1181434.63138	7721243.267
C1	96	WH5	75415078.8336	1330440.54507	8229961.94468	8691123.87051	3576608.99349	1305031.10452	8353894.65091	709849.478836	3541308.52903
C2	0	WH1	0	0	0	0	0	0	0	0	26887452.0111
C2	0	WH2	0	0	0	0	0	0	0	0	41634809.9543
C2	0	WH3	0	0	0	0	0	0	0	0	37343840.2099
C2	0	WH4	0	0	0	0	0	0	0	0	28017994.359
C2	0	WH5	0	0	0	0	0	0	0	0	25910620.7207
C2	12	WH1	11965120.9227	344563.740864	341256.038399	789816.717194	5967879.29634	0	2262579.89573	222483.675743	29270180.6164
C2	12	WH2	15346643.1262	443839.296921	454209.584432	1161661.19215	5654151.48941	118663.252858	3390662.92749	197942.444457	36776086.3634
C2	12	WH3	19922037.5707	370549.399664	394609.931249	1188564.9277	4335883.64592	152515.477701	2953657.81922	155850.959143	29168907.7527
C2	12	WH4	12138589.1944	311383.772909	527415.456812	836450.895911	6865760.01965	87868.8647371	3866127.49325	239244.930497	38685949.4368
C2	12	WH5	11107639.9347	207736.59453	406325.415339	812220.809262	4880147.63724	0	3895677.78144	190050.499942	43730543.9663
C2	24	WH1	25573523.0356	864237.672533	1049525.52228	2982649.06587	9024473.12997	388658.139477	5481093.67146	441779.78108	24703159.3017
C2	24	WH2	34940947.2281	952448.884369	1150971.03597	3245494.35574	7215167.88876	497853.504928	5556082.53583	303658.527846	21017168.1362
C2	24	WH3	34995654.9894	852911.066437	1273325.82403	4085062.56132	7938008.68583	445834.863742	5389076.21602	516657.381133	18143777.5674
C2	24	WH4	31574406.2661	959770.708584	1166754.95611	3356845.17795	8498010.34921	436742.425307	6988393.52981	434283.52529	24296298.0197
C2	24	WH5	43602557.1335	1271358.7988	1443323.6262	5000765.63566	8427084.87826	794149.796098	4982456.13976	563354.394099	24919246.1808
C2	48	WH1	81703781.1883	2143332.4682	5266158.32159	10671150.0674	17369287.4893	2549740.21627	17455652.0127	962418.978508	14701749.1608
C2	48	WH2	68461955.4531	1697085.34118	3288647.45105	8689551.34741	8701422.57234	1793228.50184	10123558.3221	769896.120985	8669534.43708
C2	48	WH3	71647011.0703	3386978.39989	6592355.04414	10571006.1722	24181575.9282	2263870.32542	22186354.1098	1565354.81367	19660484.7672
C2	48	WH4	61928857.7854	2251133.06863	4500975.78499	6649308.45546	13842027.7374	1769792.86401	15558207.8474	738770.869592	9009925.4079
C2	48	WH5	48729727.8211	1573192.8428	4011919.99749	6150491.051	8946467.23219	1310612.08223	9447301.20184	665816.729014	7980376.47907
C2	96	WH1	56201378.3089	1853083.37104	6160504.92987	11260129.253	6563451.71672	2262869.5426	9107255.02885	636681.529717	2193423.46774
C2	96	WH2	105880915.849	2364870.05936	9479670.93864	18007243.7089	7688275.81156	3198184.33528	18281243.2279	1186032.50171	4650081.98387
C2	96	WH3	76601323.5918	2918557.32681	10748839.096	12149886.4941	13415978.5156	3462002.00369	19015603.8283	1048462.07365	3581530.55821
C2	96	WH4	82563288.5325	2719366.25859	10864251.5706	14063650.7489	14124717.016	3675822.60685	23104201.2561	1659201.9311	4113809.47035
C2	96	WH5	82077949.4251	1834532.37549	6177958.24772	11495041.848	5532870.29185	2344011.11474	9991120.30367	882905.834271	2829006.35827
C3	0	WH1	0	0	0	0	0	0	0	0	52946813.4368
C3	0	WH2	0	0	0	0	0	0	0	0	43943552.1049
C3	0	WH3	0	0	0	0	0	0	0	0	55505420.5363
C3	0	WH4	0	0	0	0	1959.46830651	0	0	0	46834350.0341
C3	0	WH5	0	0	0	0	0	0	0	0	28895578.1764
C3	12	WH1	10660753.1543	377184.063958	861410.17756	656687.876988	9119685.68949	0	6588259.52929	242027.114754	52751792.3898
C3	12	WH2	8176921.32023	171605.97341	638630.395242	419382.668513	6959782.67208	0	4404373.13985	172390.850974	47792458.0364
C3	12	WH3	8663631.52572	263948.541428	636915.539528	438926.104199	7286009.95369	0	3485597.82832	253127.242434	43212127.6958
C3	12	WH4	9109670.50246	235474.847076	863292.146476	528324.358584	7437026.44942	0	5581226.23029	171566.580368	53393318.3371
C3	12	WH5	8543376.04197	223797.882261	812510.027602	408262.480781	7336606.18282	0	4955692.38702	262468.277944	48700091.24
C3	24	WH1	21202904.1277	856849.792033	2804866.26479	1696380.42182	17694708.0973	220148.284717	11979738.8093	883587.270418	48337282.8147
C3	24	WH2	15435680.1865	570795.607471	1653135.57669	1420039.30198	7894754.69755	131492.466479	8224325.79787	251481.334646	20303650.3818
C3	24	WH3	22372172.786	1457974.44746	2226273.12695	1969724.64081	16019153.9192	225089.327037	13458225.2613	554787.202763	38334222.3272
C3	24	WH4	20391070.5104	811253.474053	2454551.03826	1743435.58598	15541976.2229	223576.650239	9975696.17153	914578.635315	43633954.8681
C3	24	WH5	21214913.0557	887763.342629	2640115.74865	1656463.01375	18464095.3173	192022.15872	13163978.424	882966.452641	34709120.2407
C3	48	WH1	37342752.4225	2195900.36222	7487478.78437	2939689.42145	24449365.612	563180.025894	24316199.9931	1125235.35638	15140388.6472
C3	48	WH2	33957910.4161	1710970.37847	6091013.00566	3281365.4447	22119459.0678	400432.640516	22510659.4294	973215.288342	18676854.4163
C3	48	WH3	37457632.9327	2380458.02336	7947472.74535	3773849.45478	25428766.4314	557659.106002	28074668.1011	1329461.39131	24993573.5573
C3	48	WH4	38740671.2613	2459934.7639	7086097.33645	3716730.93916	28142219.6013	534434.23402	25559791.6733	1599305.58502	20081474.1125
C3	48	WH5	16967646.4674	501154.066716	13288717.9255	1384490.81463	40194205.1908	375311.32071	29067914.0897	3074483.32119	19032275.9406
C3	96	WH1	56792145.3128	4027158.06253	13065501.8331	7513679.36389	25274437.037	1403732.82115	30810791.9222	2323097.46123	8765321.18455
C3	96	WH2	63672408.0006	3469473.84833	18782348.4338	7495984.99198	31172180.5511	1644188.86483	33460127.5378	2725118.78992	16332877.5889
C3	96	WH3	46532998.4255	3109929.27365	14520507.1197	4938803.02091	28763788.9525	1061774.66624	33151775.8259	1896534.60134	11894004.3065
C3	96	WH4	56790879.768	3113846.76884	15604860.5759	6083432.38636	33595987.8752	1277051.36694	34914589.1019	2832116.15513	12275622.6164
C3	96	WH5	62601826.418	3606937.60872	20105836.3674	6926993.54633	39626957.3476	1729798.3791	40028846.3511	2379671.2965	13438611.9118
C4	0	WH1	0	0	0	0	0	0	0	0	71647458.4652
C4	0	WH2	0	0	0	0	0	0	0	0	103779140.488
C4	0	WH3	0	0	0	0	0	0	0	0	90881343.34
C4	0	WH4	58661.1659943	0	0	0	0	0	0	0	71764174.2041
C4	0	WH5	0	0	0	0	0	0	0	0	79447107.9048
C4	12	WH1	8661657.83143	190241.753242	806703.147863	428722.363143	5713346.82492	0	4589095.98505	185139.247998	73528124.594
C4	12	WH2	14164754.2917	357321.586041	1281526.3137	977797.990063	9702353.96527	0	8331272.71403	237891.465313	69012513.0006
C4	12	WH3	9639931.09345	378387.910512	624878.453226	525683.235217	4914106.61303	0	2932228.04631	221868.408101	60750557.9921
C4	12	WH4	10922707.0292	375454.598483	849234.684363	518039.744389	5040188.08239	0	4715726.12548	181970.334522	105274883.688
C4	12	WH5	15776453.2353	423603.497572	1998573.03963	903072.606383	11564374.1441	63842.9827921	10836576.5593	325151.95145	77689309.0659
C4	24	WH1	24615153.2038	1072570.9772	2876180.79891	2350084.76497	13830399.0888	264036.810482	11573564.0009	759174.570415	74239464.9265
C4	24	WH2	20844357.9682	831122.026591	2322378.74237	1751685.18162	12282855.6064	152812.20659	9354541.56941	538223.953945	49830037.6129
C4	24	WH3	21610009.8092	838843.488698	2380612.45301	1811728.00107	12762461.532	196077.861915	10824281.9567	471924.441253	64424548.0061
C4	24	WH4	26471985.1074	968540.977063	3512891.32912	2423506.60373	15560230.7379	168890.978099	14063148.9584	827943.103658	69004645.3478
C4	24	WH5	23037998.7409	787572.400708	2977394.17984	2109963.38892	13034580.7748	174806.740026	13597429.7729	557842.889063	60272883.5297
C4	48	WH1	47609220.6837	1680802.21822	9019413.66698	5155628.82987	23019269.6131	787175.143344	29811871.8851	980757.834239	37008685.5093
C4	48	WH2	58231238.0267	3754813.54502	11645387.3622	7501428.93512	34481950.2896	857194.235021	34615937.586	2027136.08318	54056199.9842
C4	48	WH3	61284588.6096	4382735.69727	10981276.6514	6948136.74675	27247591.3829	782058.980279	32504482.0274	1902415.6668	74158192.257
C4	48	WH4	57845888.9816	3511254.68019	12574325.7773	6410064.98049	34231501.7031	805301.356394	35236779.1365	2117642.47139	57743684.5732
C4	48	WH5	50860347.2745	2432292.41967	10059421.6239	6046788.98793	23794197.1026	829446.492934	32163101.3141	1368822.03286	42449033.935
C4	96	WH1	73314177.6345	4754976.82573	18207181.984	9072982.37927	23104600.0903	1859392.70925	33415659.3995	2449060.37072	27038279.4262
C4	96	WH2	93795778.2147	8982863.65981	19783688.1909	14260353.062	29806121.2986	2635022.97833	36211640.5808	3612652.72165	38548885.3295
C4	96	WH3	82278730.9687	5725567.44743	20657086.549	11091208.4063	37413969.3398	2873683.68491	42151931.8189	3230327.57504	26123490.4543
C4	96	WH4	73911258.5479	4595398.3594	21660008.271	8986795.76907	33373663.0764	1903637.39045	37435971.593	2498045.46769	33016861.4044
C4	96	WH5	72327712.0292	3674492.24612	16269655.6201	8832838.49541	26539778.7253	1906072.79088	32467499.4678	2318152.22954	24635152.4881
Remus	0	WH1	0	0	0	0	0	0	0	0	45199243.2194
Remus	0	WH2	0	0	0	0	0	0	0	0	61484137.4427
Remus	0	WH3	0	0	0	0	0	0	0	0	53855186.2647
Remus	0	WH4	0	0	0	0	0	0	0	0	44967153.8353
Remus	0	WH5	0	0	0	0	0	0	0	0	38913036.3265
Remus	12	WH1	8371122.10163	389406.836147	431027.040358	419090.611133	5110692.38249	0	2953142.02702	183733.338822	40708142.81
Remus	12	WH2	6549591.52756	201630.917324	431122.593404	227749.93049	3111141.70091	0	2969493.5427	61810.1351878	44544885.3834
Remus	12	WH3	6812735.53323	176305.469219	519032.997173	206774.569011	4233726.71452	0	3095039.66391	105038.635286	58171700.1048
Remus	12	WH4	8365841.62694	257763.046579	552389.325764	289397.842092	4382507.3335	0	3503738.16353	138738.756966	42171310.8366
Remus	12	WH5	7427825.49537	229359.270829	750139.740349	245926.247676	4395368.68558	0	3410846.63519	167115.143887	52681354.6912
Remus	24	WH1	18077895.7878	632767.454474	2178185.12179	943729.83594	10227265.929	213082.790293	10147139.9393	481057.170713	53659039.5918
Remus	24	WH2	19773566.8903	951069.536856	2253798.26883	1191599.68987	13700187.2535	292732.497951	10802760.6459	747881.752226	54866442.0311
Remus	24	WH3	11646033.5911	842167.701664	924331.215848	157142.924841	6427824.52121	171248.286723	3548792.52773	358869.701238	26150298.5583
Remus	24	WH4	18253262.7695	1015375.55198	1981783.56054	1121704.92242	11843793.36	259973.327842	8923933.41893	558278.19637	43813739.2069
Remus	24	WH5	14628855.0448	508037.354145	1452391.76147	351886.550693	9716507.94528	94150.1218197	6454334.55002	268863.558282	38323252.8816
Remus	48	WH1	40261554.1022	1800645.06338	6741634.53589	2784011.63149	21314306.4817	1057507.90298	18526850.6317	1598799.35822	25477560.9215
Remus	48	WH2	39747967.4821	1041354.71935	7953695.77372	3724676.23216	28435188.5982	1320551.78806	27760223.8468	1069093.24103	32783433.8512
Remus	48	WH3	34150365.7768	1955366.83107	5437284.97839	2799768.0872	17557848.9431	825918.083245	16546983.6651	1509288.23901	18075525.293
Remus	48	WH4	39710916.6685	2057590.18748	7446890.65633	3418805.55003	25867022.6669	819909.762193	23599765.8094	1348989.26285	29084297.5984
Remus	48	WH5	34197422.7418	1353935.4986	5161175.75493	2818048.45659	17802071.3503	785284.64697	16345314.7559	947093.648223	21724209.7678
Remus	96	WH1	43729559.3847	2647154.63474	8077224.65451	4399292.97017	18994278.2728	1476380.17859	22379062.0471	1811158.31921	11171141.9579
Remus	96	WH2	46608208.9988	3737115.43173	9270755.49761	6106587.95255	14653844.8448	2045766.57265	21026804.2915	1816107.77277	8334524.7749
Remus	96	WH3	49763652.2579	2938597.75067	9939123.52098	5458848.8377	23694482.3714	2203128.78816	26605079.3017	2543765.8655	13524238.3113
Remus	96	WH4	51802138.0515	3808428.85875	11783132.0517	4359207.8832	30169007.4737	2335178.69282	32438918.4342	2712998.82353	20191154.1652
Remus	96	WH5	118144251.714	829627.46907	6329996.47724	11157956.7299	1031677.015	1294403.71994	3260641.43091	134287.471309	3804247.52822
